# Supplementary material for: Spatiotemporal interaction of immune and renal cells controls glomerular crescent formation in autoimmune kidney disease
Source: Nat Immunol. 2025 Sep 30;26(11):1977–88. doi: 10.1038/s41590-025-02291-8 (PMC12571875; doi:10.1038/s41590-025-02291-8)
Supplement: Supplementary file 2 — Gene panel designed for the identification of different kidney cells, immune cells and glomerulonephritis-driving genes. [file 41590_2025_2291_MOESM2_ESM.xlsx]

## Sheet: Gene panel
Supplementary Table 1: Gene-panel designed for the identification of different kidney cells, immune cells and glomerulonephritis driving genes.
This table provides alle genes selected for the panel used for the Xenium analyses.
ABCC3	CD33	CXCR6	IL12RB1	KLRD1	PFKP	SLC8A1
ABR	CD38	CYBB	IL12RB2	KLRF1	PIGR	SLCO2A1
ACKR3	CD3D	DACH1	IL13	KLRG1	PIK3CD	SLCO2B1
ACSM3	CD3E	DDIT3	IL13RA1	KLRG2	PIK3CG	SLFN12L
ACTA2	CD3G	DEFA1	IL15	KLRK1	PLAUR	SLIT2
ADAM17	CD4	DEFB1	IL17A	LAG3	PLCG2	SLPI
ADAMTS5	CD40LG	DEFB4A	IL17F	LAPTM5	PLEC	SOD2
AFDN	CD44	DES	IL17RA	LATS2	PLOD2	SPI1
AHR	CD69	DNM1	IL17RB	LCP2	PLVAP	STAT1
ALDH1A2	CD74	DOCK8	IL17RC	LEF1	PLXDC2	STAT3
ANGPT2	CD79A	DPYSL3	IL18	LIF	PNP	STAT4
APBB1IP	CD86	DUSP6	IL18BP	LRG1	PODXL	STAT6
AQP1	CD8A	EDN1	IL18R1	LRP2	POU2AF1	STMN1
AQP2	CD93	EGFL7	IL1B	LSP1	PPP1R15A	TACSTD2
AREG	CD96	EIF2AK1	IL1R1	LTB	PPP1R15B	TAGLN
ARG1	CD99	EIF2AK2	IL1RL1	LTBP2	PRDM1	TBX21
ARHGAP15	CDH13	EIF2AK3	IL2	LUM	PRF1	TCF7
ASCL2	CDH2	EIF2AK4	IL21	LYVE1	PRICKLE1	TENT5C
ATF3	CDH6	EIF2S1	IL21R	LYZ	PRKCH	TGFB1
ATF4	CDK4	EMCN	IL22	MAF	PROX1	TGFBI
ATF5	CDKN1A	ESAM	IL23A	MGP	PRTN3	TGFBR1
ATF6	CEACAM1	F11R	IL23R	MKI67	PTGDR2	TGFBR2
ATP6V0D2	CFH	FABP5	IL24	MMP1	PTGS2	THEMIS
BATF3	CFTR	FAP	IL26	MMP13	PTPN22	TIGIT
BCL11B	CHST11	FAS	IL2RA	MMP14	PTPN6	TIMP1
BCL6	CIITA	FASLG	IL2RB	MMP3	PTPRC	TKT
BHLHE40	CLDN1	FCER1A	IL2RG	MMP7	PTPRD	TNC
BMP7	CLEC10A	FCER1G	IL32	MMP9	RAC2	TNF
BNC2	CLEC4C	FCGR3A	IL33	MPO	RAMP1	TNFAIP2
BTLA	CLEC9A	FCGR3B	IL3RA	MRC1	RAMP3	TNFRSF18
C1QB	CLU	FCRL5	IL4	MS4A1	RBCK1	TNFSF10
C1QC	CNN1	FGF13	IL4R	MS4A2	REN	TNFSF11
C3	COL16A1	FGFBP2	IL5	MSN	RGS1	TNFSF13B
C4A	COL1A1	FLT1	IL5RA	MT2A	RIPK2	TNFSF14
C5	COL3A1	FN1	IL6	MUC5AC	RNASE2	TNFSF8
C5AR1	COL6A3	FOXN3	IL6R	MUC5B	ROBO1	TOP2A
C7	COL7A1	FOXP3	IL6ST	MYO1G	RORA	TOX
CALB1	COL8A1	FPR3	IL7R	MZB1	RORC	TPSAB1
CAMK1D	CORO1A	FUT4	IL9	NCAM1	RUNX1	TRAC
CCL18	CPA3	FUT7	IL9R	NCR1	RUNX3	TRAF3IP2
CCL19	CREB5	FYB1	IRF4	NCR2	S100A6	TRAF6
CCL2	CRK	GATA3	IRF5	NCR3	S100A9	TRAFD1
CCL20	CRKL	GNLY	IRF7	NFATC2	S1PR1	TRAV1-2
CCL21	CSF1	GPR183	IRF8	NKG7	S1PR3	TRAV24
CCL26	CSF1R	GPX3	ITGA1	NMI	S1PR4	TRBC1
CCL3	CSF2	GZMA	ITGA11	NNMT	S1PR5	TRBC2
CCL4	CSF2RA	GZMB	ITGA2	NOD1	SELE	TRDC
CCL5	CSF2RB	GZMH	ITGA4	NOS2	SELENOK	TRGC1
CCL7	CSF3	GZMK	ITGA8	NOX4	SELL	TRGC2
CCN2	CTHRC1	HAVCR1	ITGAE	NPHS2	SELP	TYMP
CCR2	CTLA4	HAVCR2	ITGAL	NPNT	SEMA4D	TYROBP
CCR3	CUBN	HIF1A	ITGAM	NR4A1	SEMA5A	UMOD
CCR4	CX3CL1	HMGB1	ITGAX	NRG3	SEMA6A	VASP
CCR6	CX3CR1	ICAM1	ITGB1	NRP1	SERPINE1	VCAM1
CCR7	CXCL1	ICOS	ITGB2	NRXN1	SIGLEC8	VCAN
CCR8	CXCL10	ICOSLG	ITGB8	NT5E	SIPA1	VEGFA
CCR9	CXCL11	ID3	JAG1	NTN4	SIRPA	VIM
CD14	CXCL12	IFNA1	JAM2	OAS3	SKAP1	VSIG4
CD163	CXCL13	IFNB1	JAM3	OLFML2B	SLC12A1	WT1
CD177	CXCL16	IFNG	JCHAIN	OXR1	SLC12A2	XCL1
CD19	CXCL2	IFNGR1	JUN	P2RX7	SLC12A3	XCL2
CD1C	CXCL3	IFNGR2	KCNJ15	PARP8	SLC13A1	XCR1
CD2	CXCL5	IGFBP5	KDR	PDCD1	SLC14A1	XG
CD200	CXCL8	IGFBP6	KIRREL1	PDE1C	SLC22A8	ZAP70
CD209	CXCL9	IKZF2	KIT	PDGFA	SLC26A4	ZEB2
CD226	CXCR2	IL10	KLF2	PDGFB	SLC4A1	ZNF683
CD247	CXCR3	IL10RA	KLF3	PDGFRB	SLC4A9
CD27	CXCR4	IL12A	KLRB1	PDPN	SLC5A12
CD28	CXCR5	IL12B	KLRC1	PECAM1	SLC5A2
